# Supplementary material for: Extru-seq: a method for predicting genome-wide Cas9 off-target sites with advantages of both cell-based and in vitro approaches
Source: Genome Biol. 2023 Jan 10;24:4. doi: 10.1186/s13059-022-02842-4 (PMC9832775; doi:10.1186/s13059-022-02842-4)
Supplement: Supplementary file 2 — Additional file 2: Table S1. Percentage of shared loci among the top 10 candidate off-target loci tabulated for each prediction method. [file 13059_2022_2842_MOESM2_ESM.xlsx]

## Sheet: Sheet1
Additional File 2: Table S1. Percentage of shared loci among the top 10 candidate off-target loci tabulated for each prediction method.
human PCSK9 In-silico (CROP) top10							human PCSK9 In-silico (CFD) top10							human PCSK9 GUIDE-seq top10							human PCSK9 Digenome-seq top10							human PCSK9 Extru-seq top10
Position	In-silico (CROP)	In-silico (CFD)	GUIDE-seq	Digenome-seq	Extru-seq		Position	In-silico (CFD)	In-silico (CROP)	GUIDE-seq	Digenome-seq	Extru-seq		Position	GUIDE-seq	In-silico (CROP)	In-silico (CFD)	Digenome-seq	Extru-seq		Position	Digenome-seq	In-silico (CROP)	In-silico (CFD)	GUIDE-seq	Extru-seq		Position	Extru-seq	In-silico (CROP)	In-silico (CFD)	GUIDE-seq	Digenome-seq
chr4:4771015	1	10	38	1689	50		chr9:24886527	1	22	13	2041	52		chr19:48510621	1	12	225	1906	204		chr1:145104365	1	#N/A	#N/A	#N/A	#N/A		chr17:76374616	1	13	108	89	1502
chr4:8325606	2	1922	#N/A	4176	53		chr3:127361728	2	88	5	2993	18		chr3:71520089	2	53	14	807	10		chr9:82231219	2	#N/A	#N/A	#N/A	#N/A		chr19:14205425	2	21	305	48	2094
chr8:143259983	3	1175	7	415	13		chr12:75678401	2	89	#N/A	1102	28		chr1:21847329	3	223	154	480	86		chr22:18769955	3	14493	4433	#N/A	#N/A		chr10:131935808	3	63	1232	12	855
chr16:85959912	4	1175	78	2810	41		chr22:27473060	2	8	69	891	25		chr9:128946196	4	39	60	1675	73		chr1:228551446	4	10082	25199	#N/A	269		chr17:62143431	4	38	12	34	901
chr19:1675674	5	2635	#N/A	1915	126		chr1:147045884	2	258	#N/A	6735	83		chr3:127361734	5	88	2	2993	18		chr1:225821321	5	1109	1138	#N/A	558		chr19:18420248	5	13	108	53	230
chr19:822751	6	2635	#N/A	302	43		chr11:131596534	2	46	31	1341	39		chr1:38154852	6	#N/A	#N/A	1320	176		chr17:39932550	6	#N/A	#N/A	#N/A	#N/A		chr16:88176316	6	66	189	#N/A	1488
chr17:42678090	7	2635	#N/A	938	106		chr1:27067512	7	4101	#N/A	#N/A	1127		chr15:67070986	7	860	5364	2695	12		chr4:3631489	7	#N/A	#N/A	#N/A	#N/A		chr1:5943488	7	147	24	19	500
chr22:27473060	8	2	69	891	25		chr9:129980731	8	367	#N/A	1411	27		chr8:143259990	8	3	1175	415	13		chr1:244544902	8	254	3385	#N/A	#N/A		chr14:100799681	8	30	2010	44	274
chr2:73191606	9	3075	#N/A	309	150		chr5:169933290	9	2749	#N/A	#N/A	927		chr15:68992205	9	946	10324	240	398		chr7:102251147	9	7867	28245	#N/A	#N/A		chr16:5095242	9	33	3083	#N/A	1719
chr1:3515771	10	1922	#N/A	2396	15		chr4:4771015	10	1	38	1689	50		chr19:36228255	10	1002	1532	189	109		chr1:236017894	10	28262	#N/A	27	596		chr3:71520089	10	53	14	2	807
Shared percentage in the top 10	1	0.2	0.1	0	0		chr14:36813055	10	29	69	1417	37		Shared percentage in the top 10	1	0.1	0.1	0	0.1		Shared percentage in the top 10	1	0	0	0	0		Shared percentage in the top 10	1	0	0	0.1	0
							Shared percentage in the top 10	1	0.2	0.0909091	0	0
human Albumin In-silico (CROP) top10							human Albumin In-silico (CFD) top10							human Albumin GUIDE-seq top10							human Albumin Digenome-seq top10							human Albumin Extru-seq top10
Position	In-silico (CROP)	In-silico (CFD)	GUIDE-seq	Digenome-seq	Extru-seq		Position	In-silico (CFD)	In-silico (CROP)	GUIDE-seq	Digenome-seq	Extru-seq		Position	GUIDE-seq	In-silico (CROP)	In-silico (CFD)	Digenome-seq	Extru-seq		Position	Digenome-seq	In-silico (CROP)	In-silico (CFD)	GUIDE-seq	Extru-seq		Position	Extru-seq	In-silico (CROP)	In-silico (CFD)	GUIDE-seq	Digenome-seq
chr1:191364603	1	2953	#N/A	#N/A	#N/A		chr1:38505602	1	2	4	#N/A	4		chr17:72360799	1	11	1	9	2		chr9:69399585	1	131	393	#N/A	#N/A		chr7:31778630	1	151	1	12	39
chr1:38505602	2	1	4	#N/A	4		chr17:72360783	1	11	1	9	2		chr13:76878159	2	174	927	7	3		chr1:32807520	2	#N/A	#N/A	#N/A	#N/A		chr17:72360800	2	11	1	1	9
chrX:96244935	3	6083	#N/A	#N/A	#N/A		chr7:31778623	1	151	12	39	1		chr17:78665134	3	173	1740	117	9		chr22:19497351	3	238	1838	22	14		chr13:76878164	3	174	927	2	7
chr9:101725360	4	7729	#N/A	#N/A	#N/A		chr17:35351327	1	26	15	12	8		chr1:38505618	4	2	1	#N/A	4		chr13:30467984	4	673	484	#N/A	#N/A		chr1:38505619	4	2	1	4	#N/A
chr10:50949692	5	357	#N/A	#N/A	#N/A		chr10:11712279	5	959	#N/A	96	#N/A		chrX:141541774	5	480	57	132	12		chr6:144030806	5	#N/A	#N/A	#N/A	#N/A		chr22:28187083	5	153	151	14	13
chrX:6688280	6	215	#N/A	206	#N/A		chr15:40796435	6	1158	#N/A	#N/A	#N/A		chr17:78716522	6	45	793	28	13		chr13:84157170	6	1655	372	#N/A	#N/A		chrX:71845999	6	237	56	7	#N/A
chr10:94059423	7	9313	#N/A	#N/A	#N/A		chrX:62886234	6	1158	#N/A	#N/A	#N/A		chrX:71845998	7	237	56	#N/A	6		chr13:76878164	7	174	927	2	3		chr10:99720179	7	#N/A	#N/A	17	46
chr7:94058068	8	663	47	135	#N/A		chr12:85611582	6	1158	#N/A	#N/A	#N/A		chr14:55972248	8	29	11	24	17		chr10:60675055	8	#N/A	#N/A	47	#N/A		chr17:35351344	8	26	1	15	12
chr12:47720636	9	130	28	54	10		chr11:28137406	9	5170	#N/A	#N/A	#N/A		chr14:39526922	9	53	1563	33	#N/A		chr17:72360800	9	11	1	1	2		chr17:78665135	9	173	1740	3	117
chr2:7159376	10	452	#N/A	129	#N/A		chr12:20997169	9	9090	#N/A	#N/A	#N/A		chr1:25298885	10	#N/A	#N/A	#N/A	#N/A		chr14:102914439	10	2814	167	#N/A	#N/A		chr12:47720643	10	9	130	28	54
Shared percentage in the top 10	1	0.1	0.1	0	0.2		Shared percentage in the top 10	1	0.1	0.2	0.1	0.4		Shared percentage in the top 10	1	0.1	0.2	0.2	0.5		Shared percentage in the top 10	1	0	0.1	0.2	0.2		Shared percentage in the top 10	1	0.2	0.4	0.5	0.2
Mouse PCSK9 In-silico (CROP) top10							Mouse PCSK9 In-silico (CFD) top10							Mouse PCSK9 GUIDE-seq top10							Mouse PCSK9 Digenome-seq top10							Mouse PCSK9 Extru-seq top10
Position	In-silico (CROP)	In-silico (CFD)	GUIDE-seq	Digenome-seq	Extru-seq		Position	In-silico (CFD)	In-silico (CROP)	GUIDE-seq	Digenome-seq	Extru-seq		Position	GUIDE-seq	In-silico (CROP)	In-silico (CFD)	Digenome-seq	Extru-seq		Position	Digenome-seq	In-silico (CROP)	In-silico (CFD)	GUIDE-seq	Extru-seq		Position	Extru-seq	In-silico (CROP)	In-silico (CFD)	GUIDE-seq	Digenome-seq
chr4:106454078	1	5	1	5	1		chr17:85568886	1	184	70	27	38		chr4:106454085	1	1	5	5	1		chr19:7057427	1	3	90	4	3		chr4:106454085	1	1	5	1	5
chr16:10869289	2	5	5	2	6		chr5:91406102	1	20	17	52	4		chr11:83908185	2	34	27	25	8		chr16:10869296	2	2	5	5	6		chr16:17928290	2	7	60	25	3
chr19:7057410	3	90	4	1	3		chr8:26280474	1	99	11	24	9		chr5:135541982	3	4	60	22	11		chr16:17928290	3	7	60	25	2		chr19:7057427	3	3	90	4	1
chr5:135541966	4	60	3	22	11		chr17:64603687	4	40	20	11	12		chr19:7057426	4	3	90	1	3		chr8:71633782	4	60	46	#N/A	105		chr5:91406109	4	20	1	17	52
chr14:64278145	5	16	15	60	30		chr4:106454078	5	1	1	5	1		chr16:10869295	5	2	5	2	6		chr4:106454085	5	1	5	1	1		chr16:10535666	5	46	72	16	26
chr11:57908718	6	4049	#N/A	58	47		chr16:10869289	5	2	5	2	6		chr4:45432847	6	24	727	43	31		chr10:80342278	6	171	7338	144	15		chr16:10869296	6	2	5	5	2
chr16:17928273	7	60	25	3	2		chr12:83926611	7	15789	#N/A	#N/A	#N/A		chr16:21208435	7	727	2776	77	49		chr12:109750230	7	360	115	21	34		chr11:60062544	7	144	57	14	14
chr11:114018659	8	236	13	17	20		chr4:125672787	8	1293	123	#N/A	92		chr4:123108816	8	22	162	12	16		chr10:81575158	8	25	7197	141	32		chr11:83908186	8	34	27	2	25
chr14:70002439	9	2024	59	#N/A	#N/A		chr1:19371205	9	936	#N/A	#N/A	#N/A		chr15:54570694	9	59	187	41	36		chr12:12420790	9	23	31	28	35		chr8:26280491	9	99	1	11	24
chr15:78720505	10	2024	50	#N/A	55		chr13:49099848	10	538	#N/A	#N/A	#N/A		chr5:112277014	10	47	4447	107	78		chr15:29115065	10	45	2008	#N/A	42		chr6:114398461	10	36	101	39	20
Shared percentage in the top 10	1	0.2	0.4	0.4	0.4		Shared percentage in the top 10	1	0.2	0.2	0.2	0.4		Shared percentage in the top 10	1	0.4	0.2	0.3	0.4		Shared percentage in the top 10	1	0.4	0.2	0.3	0.4		Shared percentage in the top 10	1	0.4	0.4	0.4	0.4
Mouse Albumin In-silico (CROP) top10							Mouse Albumin In-silico (CFD) top10							Mouse Albumin GUIDE-seq top10							Mouse Albumin Digenome-seq top10							Mouse Albumin Extru-seq top10
Position	In-silico (CROP)	In-silico (CFD)	GUIDE-seq	Digenome-seq	Extru-seq		Position	In-silico (CFD)	In-silico (CROP)	GUIDE-seq	Digenome-seq	Extru-seq		Position	GUIDE-seq	In-silico (CROP)	In-silico (CFD)	Digenome-seq	Extru-seq		Position	Digenome-seq	In-silico (CROP)	In-silico (CFD)	GUIDE-seq	Extru-seq		Position	Extru-seq	In-silico (CROP)	In-silico (CFD)	GUIDE-seq	Digenome-seq
chr4:124663893	1	1	9	1	4		chr4:124663893	1	1	9	1	4		chr19:57145897	1	6	24	54	5		chr4:124663900	1	1	1	9	4		chr19:17916797	1	8	88	14	19
chr5:105824021	2	87	2	4	12		chr5:90472237	1	13	3	6	7		chr5:105824037	2	2	87	4	12		chr11:90398438	2	10277	2105	#N/A	25		chr9:56847200	2	111	421	24	#N/A
chr11:53148512	3	1469	#N/A	#N/A	#N/A		chr8:73067117	1	13	3	17	9		chr11:115197874	3	2018	1333	#N/A	8		chr15:83308949	3	171	1917	9	10		chr7:25104496	3	6	24	12	#N/A
chr11:26927724	4	84	21	#N/A	24		chr2:39165809	4	369	#N/A	#N/A	30		chr5:90472253	3	13	1	6	7		chr5:105824038	4	2	87	2	12		chr4:124663900	4	1	1	9	1
chr4:118127469	5	2297	#N/A	#N/A	#N/A		chr6:144310960	5	5778	#N/A	#N/A	#N/A		chr8:73067124	3	13	1	17	9		chr12:92403903	5	3794	221	#N/A	22		chr19:57145898	5	6	24	1	54
chr7:25104479	6	24	12	#N/A	3		chr1:24710730	6	14585	#N/A	#N/A	#N/A		chr18:68570107	6	3727	370	#N/A	14		chr5:90472255	6	13	1	3	7		chr18:74921276	6	153	1142	7	#N/A
chr19:57145881	7	24	1	54	5		chr8:68139866	7	5258	#N/A	#N/A	#N/A		chr18:74921276	7	153	1142	#N/A	6		chr8:24522235	7	56239	75256	#N/A	#N/A		chr5:90472254	7	13	1	3	6
chr19:17916790	8	88	14	19	1		chr10:107874854	8	2342	#N/A	#N/A	#N/A		chr3:50310202	7	1269	45	61	28		chr1:100952215	8	371	3356	#N/A	27		chr11:115197874	8	2018	1333	3	#N/A
chr6:83743917	9	2439	#N/A	#N/A	#N/A		chr3:143920158	8	1937	#N/A	#N/A	#N/A		chr15:83308948	9	171	1917	3	10		chr8:69003376	9	2981	38801	#N/A	#N/A		chr8:73067124	9	13	1	3	17
chr8:58620244	10	40048	#N/A	#N/A	#N/A		chr11:83778144	8	1937	#N/A	#N/A	#N/A		chr4:124663900	9	1	1	1	4		chr11:69927735	10	649	2105	14	33		chr15:83308948	10	171	1917	9	3
Shared percentage in the top 10	1	0.1	0.3	0.2	0.4		Shared percentage in the top 10	1	0.1	0.3	0.2	0.3		chr6:22708591	9	30	2424	20	11		Shared percentage in the top 10	1	0.2	0.2	0.4	0.3		Shared percentage in the top 10	1	0.4	0.3	0.7	0.3
														Shared percentage in the top 10	1	0.272727	0.272727	0.363636	0.64
