# Supplementary material for: Extru-seq: a method for predicting genome-wide Cas9 off-target sites with advantages of both cell-based and in vitro approaches
Source: Genome Biol. 2023 Jan 10;24:4. doi: 10.1186/s13059-022-02842-4 (PMC9832775; doi:10.1186/s13059-022-02842-4)
Supplement: Supplementary file 5 — Additional file 5: Table S4. Targeted deep sequencing data for off-target validation. [file 13059_2022_2842_MOESM5_ESM.xlsx]

## Sheet: Sheet1
Additional File 5: Table S4. Targeted deep sequencing data for off-target validation
	Human PCSK9
		Position	Target	PAM	Mismatch	Average indel% (n=3)		Validation
						Treated	Control	Indel≥0.1%	Treated/Control	Result
	1	chr1:3515788	gGtgGGGAAACTGAGGCTT	TGG	3	0.000689702	0	No	control = 0	FALSE
	2	chr1:5943489	gaGTGGGAAACTGAGGCTT	TGG	2	0.226205	0.000602471	Yes	375.461	Validated
	3	chr1:21847328	AaGTGGGAgACTGAGGCTT	GGG	2	0.126695	0.0057057	Yes	22.2051	Validated
	4	chr1:30948496	AGGTGaGAAACTGAGGCTc	GGG	2	0.00993627	2.82929e-05	Yes	351.193	Validated
	5	chr1:38154848	AGGTaGGAAACTGAaGCTT	AAG	2	0.0550242	0.000771317	Yes	71.338	Validated
	6	chr1:145104365	AGtaGtGAAAaTaAacaTa	GGA	9	5.97324e-05	7.75145e-05	No	0.770596	FALSE
	7	chr1:147045884	AGacaGaAAACTGAGGCTT	AGG	4	0.013921	6.40376e-05	Yes	217.387	Validated
	8	chr1:155181218	AGGgGaGAAACTGAGGCTT	AGG	2	0.00978258	0	Yes	control = 0	Validated
	9	chr1:155201844	AGGgGaGAAACTGAGGCTT	AGG	2	0.032176	9.73498e-05	Yes	330.519	Validated
	10	chr1:225821321	gtGTaGGAAACCaAGGCTT	AGG	4	0.00215223	0.000107634	Yes	19.9958	Validated
	11	chr1:228551446	tctggGGAAACtgAGGCcT	GGG	8	0	0.000282965	No	0	FALSE
	12	chr1:236017894	AGaTGaGAAACTGAGGCTT	AGA	2	0.00120048	8.5235e-05	Yes	14.0844	Validated
	13	chr1:244544902	AGtTGGGAAgaTGAGGCTT	GGG	1	2.51458e-05	0	No	control = 0	FALSE
	14	chr3:29396450	AGGTGGGAAAtTGAGGCaT	AAG	2	0.000116912	0.000119717	No	0.976578	FALSE
	15	chr2:40371091	AGGTGaGcAACTGAGGCTT	GGG	2	0.00544681	0.000900595	Yes	6.04801	Validated
	16	chr2:73191605	AGGTGGGAAACTGAGGCTg	AGG	1	0.0250864	0	Yes	control = 0	Validated
	17	chr3:71520079	AGGTaGGAAgCTGAGGCTT	AGG	2	0.148537	0.00870351	Yes	17.0664	Validated
	18	chr3:127361730	AGaTGGGAAACTGAGGCTT	AGG	1	0.0985042	9.35331e-05	Yes	1053.15	Validated
	19	chr4:3631489	gctgGGGAAACTGAGGCTT	AGA	4	0.00026542	0.000102745	No	2.58328	FALSE
	20	chr4:4771014	AGGTGGGAAACTGAGGCTT	TGG	0	0.200183	0	Yes	control = 0	Validated
	21	chr4:8325614	gGtgGGGAAACTGAGGCTT	GGG	3	0.00178517	0	Yes	control = 0	Validated
	22	chr5:148961402	AGGTGGGAAACTGAGGCcc	AGG	2	0.00695764	6.62257e-05	Yes	105.059	Validated
	23	chr5:169933290	gGaTGaaAAACTGAGGCTT	AGG	4	4.47521e-05	4.59053e-05	No	0.974878	FALSE
	24	chr7:102251147	gacaaGGAAACTGAGGCTc	AGG	6	0	0	No	control = 0	FALSE
	25	chr7:51029304	AGGTGGGAAACTGAGGCaa	GGG	2	0.001271	1.17226e-05	Yes	108.422	Validated
	26	chr8:143259983	AGtgGGGAAACTGAGGCTT	GGG	2	0.100852	0	Yes	control = 0	Validated
	27	chr9:24886527	AGGTGGaAAACTGAGGCTT	AGG	1	0.266939	3.13709e-05	Yes	8509.12	Validated
	28	chr9:82231219	AtGTGcctctCTaAGGCTc	AGT	8	0.000141269	7.83295e-05	No	1.80352	FALSE
	29	chr9:128946196	AaGgaGGAAACTGAGGCTT	GGG	3	0.0843986	0.000168924	Yes	499.624	Validated
	30	chr9:129980731	AGacaGGAAACTGAGGCTT	AGG	3	0.0461483	4.05892e-05	Yes	1136.96	Validated
	31	chr10:131935809	cGtcGGGAAACTGAGGCTT	GGG	3	0.187029	1.10906e-05	Yes	16863.7	Validated
	32	chr11:57117586	gaGTGGGAAACTGAGGCTT	GAG	2	0.148191	0	Yes	control = 0	Validated
	33	chr11:59028498	gGtgGGGAAACTGAGGCTT	AGG	3	0.000994411	0.000100241	No	9.9202	FALSE
	34	chr11:131596534	AGGcaGGAAACTGAGGCTT	GGG	2	0.195528	3.47335e-06	Yes	56293.6	Validated
	35	chr12:75678401	AGaTaGGAAACTGAGGCTT	AGG	2	0.26023	4.9642e-05	Yes	5242.13	Validated
	36	chr14:36813055	AGGTaGGAAACTGAGGCTT	TGG	1	0.205874	3.70514e-05	Yes	5556.43	Validated
	37	chr14:82047094	gatTGGGAAACTGAGGCTT	AGG	3	0.0397273	5.92727e-05	Yes	670.246	Validated
	38	chr14:100799681	AGtaGGGAAACTGAGGCTT	AGG	2	0.114067	7.72895e-05	Yes	1475.84	Validated
	39	chr15:67070986	tataGGGAAACTGAGGCTT	AGG	4	0.00682053	6.45696e-05	Yes	105.631	Validated
	40	chr15:68992204	AGGgaGGAAACTGAGGCTc	AGG	3	0.00593756	0	Yes	control = 0	Validated
	41	chr15:89257566	AGGTGGGAAACTGAGGCac	AGG	2	0.000185656	0	No	control = 0	FALSE
	42	chr16:5095242	gatgGGGAAACTGAGGCTT	GGG	4	0.0037281	1.05928e-05	Yes	351.948	Validated
	43	chr16:85959912	AGtgGGGAAACTGAGGCTT	GGG	2	0.0122036	0.000158725	Yes	76.885	Validated
	44	chr16:88176316	gaGgaGGAAACTGAGGCTT	GGG	4	0.0124875	0	Yes	control = 0	Validated
	45	chr17:39932550	AGaTGtGAAAaTGAGGCTT	AAG	3	0.000100135	0.000159191	No	0.629024	FALSE
	46	chr17:42678090	gatgGGGAAACTGAGGCTT	GGG	4	0.000732706	0.000170821	No	4.28931	FALSE
	47	chr17:62143431	AaGTaGGAAACTGAGGCTT	GGG	2	0.181013	0	Yes	control = 0	Validated
	48	chr17:76374616	AGagGGGAAACTGAGGCTT	GGG	2	0.0949644	0	Yes	control = 0	Validated
	49	chr19:640405	AGGTGGGAAACTGAGGCTc	CAG	1	0.000140965	0	No	control = 0	FALSE
	50	chr19:822751	gatgGGGAAACTGAGGCTT	GGG	4	0.00171685	0	Yes	control = 0	Validated
	51	chr19:1675674	gatgGGGAAACTGAGGCTT	GGG	4	0	0	No	control = 0	FALSE
	52	chr19:14205425	gaagGGGAAACTGAGGCTT	GGG	4	0.0270155	0	Yes	control = 0	Validated
	53	chr19:18420248	AGagGGGAAACTGAGGCTT	GGG	2	0.0254494	0	Yes	control = 0	Validated
	54	chr19:36228254	AGGTtGGAAACTGAGGCcT	GGG	2	0.066123	0	Yes	control = 0	Validated
	55	chr19:48510620	AaaaGGGAAACTGAGGCTT	GGG	3	0.0396152	0	Yes	control = 0	Validated
	56	chr22:18769955	AGaTGGGgcAaTGAGGCTT	AGG	4	0.0013553	0.000933022	Yes	1.45259	FALSE
	57	chr22:27473060	AGaTGGGAAACTGAGGCTT	TGG	1	0.0246634	0.000103322	Yes	238.704	Validated
	58	chr22:29609959	AGagGGGAAACTGAGGCTT	GGG	2	0.0501417	0	Yes	control = 0	Validated
	59	chrX:103554672	gataaGGAAACTGAaGCTT	TGG	6	6.74584e-05	4.70263e-05	No	1.43448	FALSE
	Human Albumin
		Position	Target	PAM	Mismatch	Average indel% (n=3)		Validation
						Treated	Control	Indel≥0.1%	Treated/Control	Result
	1	chr1:25298885	tgATGCATATGTATGTGTG	GAG	2	0.029542	2.32296e-05	Yes	1271.74	Validated
	2	chr1:32807520	ACAcGCATgTGTATGTGTG	GTG	2	3.17816e-05	0	No	control = 0	FALSE
	3	chr1:38505601	ACAcGCATATGTATGTGTG	GGG	1	0.235719	0	Yes	control = 0	Validated
	4	chr1:191364603	tCATGaATATGTgTGTGTG	GGG	3	0	0	No	control = 0	FALSE
	5	chr1:233674843	ACATaCATATGTATaTaTa	GTG	4	3.52722e-05	9.9021e-05	No	0.35621	FALSE
	6	chr2:7159376	ACAcGCATAcGTATGTGTa	AGG	3	0.000265855	1.56183e-05	No	17.022	FALSE
	7	chr3:65785264	tCATaCATATGTATGTaTG	GGG	3	0.00075818	0	No	control = 0	FALSE
	8	chr5:129367812	AaATGCATATGTATGgGTt	TGG	3	7.43431e-05	8.68259e-05	No	0.856232	FALSE
	9	chr6:144030806	catgctgTgTaTgTGTGTG	GGG	10	2.96486e-05	1.56513e-05	No	1.89432	FALSE
	10	chr6:147974564	ACATGCATATGgATGTGTG	AAG	1	0	0	No	control = 0	FALSE
	11	chr7:31778623	ACATGCATATGTATaTGTG	GGG	1	0.555112	0.804473	Yes	0.690032	FALSE
	12	chr7:94058068	AaATGCATATGTATGaGTG	TGG	2	0.0125585	0	Yes	control = 0	Validated
	13	chr9:69399585	gCATaCATATGTATGTaTa	GGG	3	0.00054683	0.000296101	No	1.84677	FALSE
	14	chr9:101725360	tCATGCATATGcATGTGgG	AGG	3	0.00125281	6.88568e-05	Yes	18.1944	Validated
	15	chr10:11712279	ACAcaCATATGTATaTGTa	TGG	4	1.34586e-05	1.25096e-06	No	control = 0	FALSE
	16	chr10:50949692	gCATGtgTATGTATGTGTG	TGG	3	0.991457	0.995467	Yes	0.995972	FALSE
	17	chr10:60675055	ACATGCATATaTATGTGTa	GGT	2	9.21871e-05	2.89037e-05	No	3.18946	FALSE
	18	chr10:94059423	AgATGaATATGTgTGTGTG	TGG	3	2.66909e-05	0	No	control = 0	FALSE
	19	chr10:99720179	ACATGCATATGTATGTaTG	GAG	1	0.00302531	0	Yes	control = 0	Validated
	20	chr10:102730598	ACATaCAcATGTATGTGTa	GGG	3	0.00500445	4.49618e-05	Yes	111.304	Validated
	21	chr11:28137406	ACAcaCATATaTATGTGTa	TGG	4	0.000295635	0.000231431	No	1.27742	FALSE
	22	chr11:47164807	AgATGCATAgGTATGTGTG	TGG	2	0.00163085	0.00010221	Yes	15.9559	Validated
	23	chr12:20997169	ACATaCATATaTATaTGTa	AGG	4	1.94604e-05	2.18907e-05	No	0.888983	FALSE
	24	chr12:47720644	ACATGCATAcaTATGTGTG	TGG	2	0.24849	7.64207e-05	Yes	3251.6	Validated
	25	chr13:30467984	ACATGtATATaTATGTaTa	TGG	4	0.000355442	0.000190331	No	1.8675	FALSE
	26	chr13:76878164	ACATGCATATcTATGTGTG	AGG	1	0.259189	0.0176646	Yes	14.6728	Validated
	27	chr13:84157170	AaATGCATATaTATGTaTa	TGG	4	0.000164502	6.38906e-05	No	2.57475	FALSE
	28	chr14:39526922	ACtTGCATATcTATGTGTG	TGG	2	0.173754	8.02883e-05	Yes	2164.12	Validated
	29	chr14:55972243	AaATGCATATGTATGTGTG	TGG	1	0.286434	1.95027e-05	Yes	14686.9	Validated
	30	chr14:102914439	ACATGtATATGTATaTaTa	TGG	4	9.63412e-05	0.000165016	No	0.583829	FALSE
	31	chr15:40796435	ACAcaCATATaTATGTGTG	TGG	2	0.00327213	0.00274604	Yes	1.19158	FALSE
	32	chr17:35351326	ACATaCATATGTATGTGTG	TGG	1	0.0110959	0	Yes	control = 0	Validated
	33	chr17:72360782	ACATGCATATGTATGTGTG	GGG	0	0.354543	0.00527406	Yes	67.2238	Validated
	34	chr17:78665134	gCATGCATAgGTATGTGTG	TGG	2	0.000494781	0	No	control = 0	FALSE
	35	chr17:78716522	ACATGCATgTGTATGTGTG	TGG	1	0.0412373	0.000998997	Yes	41.2787	Validated
	36	chr21:44261271	ACATGCATATGTAcGTGTa	TGG	2	0.00465344	1.9628e-05	Yes	237.081	Validated
	37	chr22:19497351	AgATGCATATGTATaTaTG	GGG	3	0.00593273	0	Yes	control = 0	Validated
	38	chr22:28187084	cCATGCATATGTATaTaTG	CGG	3	0.0292847	0	Yes	control = 0	Validated
	39	chrX:141541774	AtATGCATATaTATGTGTG	GGG	2	0.230856	5.38528e-05	Yes	4286.8	Validated
	40	chrX:6688280	gCATGCAaATGaATGTGTG	TGG	3	5.58054e-05	0	No	control = 0	FALSE
	41	chrX:71845998	AtATGCATATGTATGTGTa	TGG	2	0.256324	6.79618e-05	Yes	3771.6	Validated
	42	chrX:96244935	tCATGCATATGTATGTGga	AGG	3	0.000226875	6.0637e-05	No	3.74153	FALSE
	Mouse PCSK9
		Position	Target	PAM	Mismatch	Average indel% (n=3)		Validation
						Treated	Control	Indel≥0.1%	Treated/Control	Result
	1	chr1:19371205	AGaTaGaAAACTaagaCTT	TGG	6	0	2.54817e-06	No	control = 0	FALSE
	2	chr4:45432847	gatTGGGAAACTGAGGCTT	GGG	3	0.257285	4.6277e-05	Yes	108.743	Validated
	3	chr4:106454078	AGGTGGGAAACTGAGGCTT	GGG	0	0.122709	0.00067966	Yes	180.544	Validated
	4	chr4:123108817	gaagGGGAAACTGAGGCTT	GGG	4	0.0260416	0.000224091	Yes	116.21	Validated
	5	chr4:125672787	AGGcaGGAAACTGgaGCTT	GGG	4	9.51335e-05	0.000134824	No	0.705611	FALSE
	6	chr5:91406102	AGaTGGGAAACTGAGGCTT	GGG	1	0.0110065	0.000194759	Yes	56.5135	Validated
	7	chr5:112277014	AcGTGGGAAACTGAGGCCT	GGG	1	0.0820988	0	Yes	control = 0	Validated
	8	chr5:118330947	ccGTGGGAAACTGAGGCTT	GGG	2	0.185798	0.0017086	Yes	108.743	Validated
	9	chr5:128421029	AGGgGGGAAACTGAGGCaT	GGG	2	0.0203929	0.0134798	Yes	1.51285	FALSE
	10	chr5:135541965	AGcTGGGAAACTGAGGCTT	AGG	1	0.199791	0.00126771	Yes	157.599	Validated
	11	chr6:114398461	gaGgaGGAAACTGAGGCTT	GGG	4	0.0757262	0.000148105	Yes	511.3	Validated
	12	chr7:110941943	tGGTGGGAAACaGAGGCTT	GGG	1	0.072244	0.00995763	Yes	7.25514	Validated
	13	chr8:26280473	AGacaGGAAACTGAGGCTT	TGG	3	0.00518644	0.000169654	Yes	30.5707	Validated
	14	chr8:71633782	gGagaGGAAACTGAGGCTT	GGG	4	0.00084934	0.00190583	No	0.445653	FALSE
	15	chr10:80342278	cctgGGGAAACTGAGGCTT	GGG	4	0.000565727	0.000292479	No	1.93424	FALSE
	16	chr10:81575158	gctgGGGAAACTGAGGCTT	GGG	4	0.000943844	0.00139639	No	0.675916	FALSE
	17	chr11:57908718	gccaGGGAAACTGAGGCTT	AGG	4	4.72171e-05	4.82196e-05	No	0.979209	FALSE
	18	chr11:60062544	gaGgaGGAAACTGAGGCTT	GGG	4	0.0107016	3.04089e-05	Yes	351.924	Validated
	19	chr11:83908185	AaGTGGtAAACTGAGGCTT	GGG	2	0.203611	4.60291e-05	Yes	4423.53	Validated
	20	chr11:114018659	AacTGGGAAACTGAGGCTT	GGG	2	0.129327	4.5007e-05	Yes	2873.49	Validated
	21	chr12:12420790	AGGaGaGAAACTGAGGCTT	TGG	2	0.0311544	0	Yes	control = 0	Validated
	22	chr12:83926611	AaacaaGAAACTGAaGCTT	AGG	6	0.0129775	7.98237e-05	Yes	162.577	Validated
	23	chr12:109750230	caGgaGGAAACTGAGGCTT	GGG	4	0.118187	0.00273532	Yes	43.2079	Validated
	24	chr13:55836447	AGGTGGGAAACTGAGaCcc	GGG	3	7.94407e-05	4.38135e-05	No	1.81316	FALSE
	25	chr13:49099848	AGacaGaAAACTGAGaCTT	GGG	5	0	1.46277e-06	No	control = 0	FALSE
	26	chr14:64278145	AGagGGGAAACTGAGGCTT	GGG	2	0.212536	0	Yes	control = 0	Validated
	27	chr14:70002438	AGGTGGGAAACTGAGGCTg	AGG	1	0.0458177	1.83705e-05	Yes	2494.09	Validated
	28	chr15:29115065	tatgGGGAAACTGAGGCTT	TGG	4	0.000205153	0.000155732	No	1.31735	FALSE
	29	chr15:54570694	gGGgGGGAAACTGgGGCTT	GGG	3	0.208665	0.00273431	Yes	76.3135	Validated
	30	chr16:10535665	tGGaGGGAAACTGAGGCTT	GGG	2	0.154322	0	Yes	control = 0	Validated
	31	chr16:10869289	AGGTGGGAAACTGAGGCTT	AGG	0	0.133842	5.34146e-05	Yes	2505.73	Validated
	32	chr16:17928272	AGccGGGAAACTGAGGCTT	GGG	2	0.0839451	0	Yes	control = 0	Validated
	33	chr16:21208435	gGtgGGaAgACTGAGGCTT	TGG	5	0.180237	1.63655e-05	Yes	11013.2	Validated
	34	chr17:47283184	AGGaGGGAAACTGAGGCTc	AGG	2	0.0114147	6.73829e-05	Yes	169.401	Validated
	35	chr17:64603704	tGGTGGGAAACTGAGGCTT	GGG	1	0.193996	0.000117663	Yes	1648.74	Validated
	36	chr17:85568886	AGaTGaaAAACTGAGGCTT	AGG	3	6.44563e-05	0.000244473	No	0.263654	FALSE
	37	chr19:7057409	AGGaGGGAAACTGAGGCTT	AGG	1	0.124956	0.000198545	Yes	629.36	Validated
	Mouse Albumin
		Position	Target	PAM	Mismatch	Average indel% (n=3)		Validation
						Treated	Control	Indel≥0.1%	Treated/Control	Result
	1	chr1:100952207	tttTGCATATGTATGTGTG	TGG	3	0.0706567	0	Yes	control = 0	Validated
	2	chr2:39165809	ACATGCATATGTATaTGTa	TGG	2	0.0719225	0.0263653	Yes	2.72792	Validated
	3	chr3:50310193	AtATGCATATGTATaTGTG	TGG	2	0.0109123	0.00165147	Yes	6.60762	Validated
	4	chr4:118127469	gCATGaATgTGTATGTGTG	TGG	3	0.000189587	8.9408e-05	No	2.12047	FALSE
	5	chr4:124663893	ACAcGCATATGTATGTGTG	GGG	1	0.093849	0.000222843	Yes	421.144	Validated
	6	chr4:128960305	ACATaCAcATaTATaTGTa	TGG	5	0	0	No	control = 0	FALSE
	7	chr5:90472236	ACATGCATATGTATGTGTG	TGG	0	0.127887	5.90383e-05	Yes	2166.18	Validated
	8	chr5:101845822	ACATGCAcATGcATGTGTG	TGG	2	0.0664177	0.00720869	Yes	9.21357	Validated
	9	chr5:105824020	taATGCATATGTATGTGTG	TGG	2	0.191835	0.000635106	Yes	302.052	Validated
	10	chr6:22708584	tgATGCATATGTATGTGTG	TGG	2	0.196878	0.00197641	Yes	99.6141	Validated
	11	chr6:83743917	gCATGCgTgTGTATGTGTG	TGG	3	0.010224	0.00697831	Yes	1.46511	FALSE
	12	chr6:144310960	ACATaCATATaTATaTGTG	AGG	3	0.201494	0.185783	Yes	1.08456	FALSE
	13	chr7:25104478	ACATGCATATGTATGTGTG	TGG	0	0.14215	5.93126e-05	Yes	2396.62	Validated
	14	chr8:24522217	AtATaCgTgTGTATcTcTG	GGG	6	0	0	No	control = 0	FALSE
	15	chr8:58620244	tCATGaATAgGTATGTGgG	TGG	4	0.00637411	0.00899863	Yes	0.708342	FALSE
	16	chr8:68139866	ACAcaCAcATaTATGTGTG	GGG	4	6.3523e-05	5.76781e-05	No	1.10134	FALSE
	17	chr8:69003380	ACAaGtATATGTATGTaaG	TGG	4	0	0	No	control = 0	FALSE
	18	chr8:73067117	ACATGCATATGTATGTGTG	TGG	0	0.230634	0	Yes	control = 0	Validated
	19	chr8:84270916	AaATaCATATGTATGTGTG	TGG	2	0.00166156	7.63922e-05	Yes	21.7503	Validated
	20	chr9:56847200	ACATGCATATGTATaTaTG	TGG	2	0	0.000107544	No	0	FALSE
	21	chr10:11894157	ACATGCATATGTgTGTGTG	TGG	1	0.0374236	0.0257155	Yes	1.45529	FALSE
	22	chr10:107874854	ACATGtATATGTATaTGTG	TGG	2	0.0185041	0.000762397	Yes	24.271	Validated
	23	chr11:26927724	gCATGCATATGcATGTGTG	TGG	2	0.0484215	4.76188e-05	Yes	1016.86	Validated
	24	chr11:29176750	gtATatgTATGTATGTGTG	TGG	5	0	2.10539e-05	No	0	FALSE
	25	chr11:53148512	ACATGCATATGaATGaGTG	TGG	2	3.38978e-05	1.7237e-05	No	1.96657	FALSE
	26	chr11:69927719	gtgTGCATATGTATGTGTG	TGG	3	0.0558975	0.0143104	Yes	3.90606	Validated
	27	chr11:83778144	ACATatATATGTATGTGTG	TGG	2	0.0952495	0.000228105	Yes	417.568	Validated
	28	chr11:90398420	gtgTGCATATGTATGTGTG	TGG	3	0	0	No	control = 0	FALSE
	29	chr11:115197867	gtATGCATATGTATGTaTG	GGG	3	0.043877	2.5181e-05	Yes	1742.46	Validated
	30	chr12:92403885	gtATGCATATGTATaTGTG	TGG	3	0.0513385	0.00024736	Yes	207.546	Validated
	31	chr12:118101683	ACATGCATATGTATGTGca	TGG	2	0.0194577	0	Yes	control = 0	Validated
	32	chr15:83308941	ACcTGCATATGTATGTGTG	GGG	1	0.124319	0.000433944	Yes	286.486	Validated
	33	chr17:28215578	ACATGagTATGTATGTGaG	TGG	3	0.0303982	0.0537621	Yes	0.56542	FALSE
	34	chr17:83755874	ACAcGCATATGTgTGTGaG	TGG	3	0.00109384	0.000466843	Yes	2.34306	Validated
	35	chr18:68570090	gtATGCATATaTATGTGTG	TGG	3	0.0739025	0.000646164	Yes	114.371	Validated
	36	chr18:74921269	ACATGCATAgGTATGTGTG	TGG	1	0.0647046	0.00984123	Yes	6.57484	Validated
	37	chr19:17916790	ACATGCATATGTATGTaTG	GGG	1	0.102401	0	Yes	control = 0	Validated
	38	chr19:57145880	ACATGCATATGTATGTGTG	TGG	0	0.218079	0.00526317	Yes	41.435	Validated
	Human HBB
		Position	Target	PAM	Mismatch	Average indel% (n=3)		Validation
						Treated	Control	Indel≥0.1%	Treated/Control	Result
	1	chr1:17346702	gTcCCCacagGGtCAGTAA	GGG	7	0	0.0001	No	0	FALSE
	2	chr1:177593980	cTaCCCCACAtGGCAGTAA	TGG	3	0.0001	0.0008	No	0.125	FALSE
	3	chr2:43013308	cTGCCCagtAaGGCAGTAA	GGG	5	0.0009	0.0013	No	0.692308	FALSE
	4	chr2:121715240	TgtCCCCACAGGGCAGgAA	AGG	3	0.0003	0.0005	No	0.6	FALSE
	5	chr2:240591539	caGCCCCACAGGGCAcTAg	AGG	4	0.0002	0.0014	No	0.142857	FALSE
	6	chr3:19957634	cTaCCCCACAGGGCAtTAg	GGG	4	0.0002	0	No	control = 0	FALSE
	7	chr3:128713852	TaGCCCCACAGGGCAGgtt	AGG	4	0.0001	0.0001	No	1	FALSE
	8	chr4:148531374	TTaCCtCACAGaGCAGaAA	GGG	4	0.0001	0.0001	No	1	FALSE
	9	chr5:14347051	aTaCCCCACAGGtCAGTAA	GGA	3	0.0001	0.0002	No	0.5	FALSE
	10	chr5:131423385	cTGCCCCACAGGcCAGgAA	GGG	3	0.0001	0.0002	No	0.5	FALSE
	11	chr6:23709579	aaGCCCtACAGGGCAGcAA	TGG	4	0.0003	0.0001	No	3	FALSE
	12	chr7:97874171	cctCCCCACAGGGCAGTcA	TGG	4	0.0001	0.0001	No	1	FALSE
	13	chr8:24931381	gTGCCaCACAcaGCAGTAA	GGG	4	0	0.0001	No	0	FALSE
	14	chr8:41296595	caGCCCCACAGGtCAGcAA	TGG	4	0	0.0001	No	0	FALSE
	15	chr8:143699609	caGCCCCACcGGGCAGTAg	ATG	4	0.0009	0.0001	No	9	FALSE
	16	chr9:96637408	caGCCCCACAGGGCAtaAA	CGG	4	0.001	0.0013	Yes	0.769231	FALSE
	17	chr9:104595883	caGCCCCACAGGGCAGTAA	GGG	2	0.3118	0.0003	Yes	1039.33	validated
	18	chr9:134609673	TTGCCCCtCAGGGCAGctA	AGG	3	0.0001	0	No	control = 0	FALSE
	19	chr9:134994964	cTGCCCCACAGGGCAaTtA	TGG	3	0	0.0001	No	0	FALSE
	20	chr10:72286450	aaGCCCCACAGGGCAGacA	GGG	4	0	0	No	control = 0	FALSE
	21	chr10:73555691	agGCCCCACAGGaCAGgAA	GGG	4	0.0001	0.0002	No	0.5	FALSE
	22	chr11:5248215	TTGCCCCACAGGGCAGTAA	CGG	0	0.357	0.0001	Yes	3570	validated
	23	chr11:76387498	TgcCCCtcagGGaCAGTAt	GGG	8	0.0004	0.0005	No	0.8	FALSE
	24	chr12:27234755	aTGCCtCACAGGaCAGgAA	GGG	4	0.0003	0.0002	No	1.5	FALSE
	25	chr12:50056756	agGCCCCgCAGGGCAGTtt	GGG	5	0.0052	0.0055	Yes	0.945455	FALSE
	26	chr12:93549202	TTGCCCCACgGGGCAGTgA	CGG	2	0.0009	0.0007	No	1.28571	FALSE
	27	chr12:124803834	cTGCCCCACAGGGCAGcAA	AGG	2	0.029	0.0001	Yes	290	validated
	28	chr13:44886376	gaGCCCCACAGGGCAGagA	GGG	4	0.0002	0.0001	No	2	FALSE
	29	chr14:36889538	TTatCCCACAGGaCAGTgA	GGG	4	0	0.0002	No	0	FALSE
	30	chr14:94585327	TgGCCCCACAaGGCAGaAA	TGG	3	0.0001	0.0002	No	0.5	FALSE
	31	chr15:29983547	caGCCCCACAGGGCAGTAA	AGC	2	0	0	No	control = 0	FALSE
	32	chr15:34059408	TTaCCaCACAGaGCAGTtA	AGG	4	0.0003	0.0003	No	1	FALSE
	33	chr15:46598129	TTGCCCCtCAGGaCAGTAc	AGG	3	0	0	No	control = 0	FALSE
	34	chr16:49082904	caGCCCCACAGGtCAGTgA	GGG	4	0	0	No	control = 0	FALSE
	35	chr17:8370253	TgctCCCACAGGGCAGTAA	ACG	3	0.0006	0.0006	No	1	FALSE
	36	chr17:66624245	cTctCCCACAGGGCAGTAA	AGG	2	0	0	No	control = 0	FALSE
	37	chr19:923900	aTtaCCCcCAGGGCAGgAA	GGG	5	0.0002	0.0002	No	1	FALSE
	38	chr19:8560462	aatCCCCACAGGGCAGTAA	GGC	3	0	0	No	control = 0	FALSE
	39	chr19:34262012	cTGCtCCACAGGGCAGgtA	TGG	4	0	0.0001	No	0	FALSE
	40	chr19:50010010	TTGCCCCcCAGGtCAGTAg	GGG	3	0	0	No	control = 0	FALSE
	41	chr20:39992928	gTGgCCCcCAGGGCAGTgA	GGG	4	0	0.0001	No	0	FALSE
	42	chr22:17230623	gTGCCCCACAGaGCAcTAA	GGG	3	0.0001	0.0001	No	1	FALSE
	43	chr22:35537395	gTGCCCCACAGGGgAGaAA	TGG	3	0	0.0001	No	0	FALSE
	44	chrX:75006257	TgGCCCCACAGGGCAGgAA	TGG	2	0.0124	0.0001	Yes	124	validated
	Human VEGFA
		Position	Target	PAM	Mismatch	Average indel% (n=3)		Validation
						Treated	Control	Indel≥0.1%	Treated/Control	Result
	1	chr1:33643288	GGTGGGtGGAGTTTGCTaC	TGG	2	0.003	0	Yes	control = 0	Validated
	2	chr1:99347651	GGgaGGGGaAGTTTGCTCC	TGG	3	0.1384	0.0001	Yes	1384	Validated
	3	chr1:233157354	GagGaGGGGAGTcTGCTCC	AGG	4	0.0005	0.0001	No	5	FALSE
	4	chr2:96056645	GGTGGGGaGAGTTTctTCC	TGG	3	0	0	No	control = 0	FALSE
	5	chr2:129199817	ccTGaGGGcAGTTTGCTCC	AGG	4	0.0001	0.0001	No	1	FALSE
	6	chr2:209437600	GGgaGGGaGAaTTTGCTCC	TGG	4	0.00023	1e-05	No	23	FALSE
	7	chr3:125633992	GGaaGGaGGAGTTaGCTCC	TGG	4	0.0001	0.0002	No	0.5	FALSE
	8	chr3:128284321	GGTGGtGGGAGcTTGtTCC	TGG	3	0.0014	0	Yes	control = 0	Validated
	9	chr3:195871264	GtgGGGGaGAGcTaGCTCC	GGG	5	0.002	0	Yes	control = 0	Validated
	10	chr4:8453803	aGTGGGtGGAGTTTGCTaC	AGG	3	0.0013	0.0001	Yes	13	Validated
	11	chr5:7067159	aGgGtGGGGAGTTTaCTCC	TGG	4	0.0028	0.0007	Yes	4	validated
	12	chr5:32945275	cGTGGGGGGtGTTTGCTCC	CGG	2	0.01	0.0003	Yes	33.3333	Validated
	13	chr5:56172079	GtgGGGGtGgGTTTGCTCC	TGG	4	0.0394	0	Yes	control = 0	Validated
	14	chr5:95220670	GGaGcaGGGAaTTTGCTCC	AGG	4	2e-05	2e-05	No	1	FALSE
	15	chr5:139263024	tGgGGGGGcAGTTTGCTCC	TGG	3	0.0719	0.0233	Yes	3.08584	Validated
	16	chr6:14316373	tGgGGGtaGAGTTTGCTCC	AGG	4	0.081	0.0002	Yes	405	Validated
	17	chr6:43737297	GGTGGGGGGAGTTTGCTCC	AGG	0	0.2177	0.0001	Yes	2177	Validated
	18	chr6:50485682	tGTGtGGGGAaTTTGCTCC	AGG	3	0.0001	0.0002	No	0.5	FALSE
	19	chr7:17819097	caactGGGGAGTTTGCTCC	TGG	5	0.0003	0.0002	No	1.5	FALSE
	20	chr7:76022392	GGgtGGGGccGTTTGCTCC	CGG	4	0	0	No	control = 0	FALSE
	21	chr8:140714327	GGaGGaGaGAGTTTGCTCt	CTG	4	0	0	No	control = 0	FALSE
	22	chr8:28483353	aGTGGGaGGAGacTGCTCC	AGG	3	0.0002	0.0001	No	2	FALSE
	23	chr9:93925190	GGgGtGGGGAGcaTGCTCC	AGG	4	0.0002	0.0001	No	2	FALSE
	24	chr10:124731416	GcTGGaGGGAGTTTGCcCC	AGG	3	0.0026	0.0013	Yes	2	Validated
	25	chr11:117481208	GGcaaGGGGAGgTTGCTCC	TGG	4	0.0035	0.0001	Yes	35	Validated
	26	chr11:3445204	GGaaGGaGGAGTTaGCTCC	TGG	4	0.0004	0.0002	No	2	FALSE
	27	chr11:67574262	GGaaGGaGGAGTTaGCTCC	TGG	4	0.0073	0.0001	Yes	73	Validated
	28	chr11:71497119	GGaaGGaGGAGTTaGCTCC	TGG	4	0.0002	0	No	control = 0	FALSE
	29	chr12:131690199	GGaGGGtGGAGTTTGCTCC	TGG	2	0.067	0	Yes	control = 0	Validated
	30	chr12:1988077	GGgGGaGGGAGTTTGCTCC	TGG	2	0.1173	0	Yes	control = 0	Validated
	31	chr12:26641302	GtTtGGGGGAGTTTGCcCC	AGG	3	0.0012	0.0012	Yes	1	FALSE
	32	chr13:26202812	GtTGaGGGGAGTcTGCTCC	AGG	3	0.0017	0.0001	Yes	17	Validated
	33	chr13:28075024	tGaGGaGGGAGTTTGCaCC	AGG	4	0.0001	0.0001	No	1	FALSE
	34	chr13:31251013	GtaGaGGGagtTTTGCTCC	CGG	6	0.0002	0.0001	No	2	FALSE
	35	chr15:65637537	GaTGGaGGGAGTTTGCTCC	TGG	2	0.2528	0.0001	Yes	2528	Validated
	36	chr15:93140401	GGgGaGGGaAGTTTcCTCC	AGG	4	0.0001	0.0002	No	0.5	FALSE
	37	chr16:8763213	aGTaaGGGaAGTTTGCTCC	TGG	4	0.0001	0.0001	No	1	FALSE
	38	chr17:32986325	GGgGtGGGGAcTTTGCTCC	AGG	3	0.0002	0.0004	No	0.5	FALSE
	39	chr17:39796328	aGTGGaGGGAGcTTGCTCC	TGG	3	0.169	0	Yes	control = 0	Validated
	40	chr17:47317539	tGgtGGGGGAGcTTGCTCC	AGG	4	0.0414	0.0164	Yes	2.52439	Validated
	41	chr20:56175356	GGgaGGaGGAaTTTGCTCC	AGG	4	0.0072	0	Yes	control = 0	Validated
	42	chr21:37116659	aGTGGGaaGAGTTTGtTCC	AGG	4	0.0001	0.0003	No	0.333333	FALSE
	43	chr22:18454623	GaaaGGaGGAGcTTGCTCC	AGG	5	0.0002	0.0001	No	2	FALSE
	44	chr22:19698463	aGgGGGaGcAGTTTGCTCC	AGG	4	0.0056	0.0001	Yes	56	Validated
	45	chr22:37215276	GGTGGGGGGAGTTTGCcCC	AGG	1	0.0169	0.0006	Yes	28.1667	validated
	46	chr22:38219333	GGTcGGGGGAGTTaGaTCC	CGG	3	0.0002	0.0001	No	2	FALSE
	47	chr22:41676762	GtgcaGGGGAGcTTGCTCC	TGG	5	5e-05	0	No	control = 0	FALSE
	48	chrX:19185601	GGaGGGGaGAGTTTGtTCC	AGG	3	0.0002	0.0001	No	2	FALSE
	49	chrX:82127748	GagGGGGaGAGTTTGCcCC	TGG	4	0.0007	0.00014	No	5	FALSE
	50	MT:6321	GGTGGGaGtAGTTccCTgC	TAA	5	0	0	No	control = 0	FALSE
	Human FANCF
		Position	Target	PAM	Mismatch	Average indel% (n=3)		Validation
						Treated	Control	Indel≥0.1%	Treated/Control	Result
	1	chr1:27648497	GcATCCCTTCTGCAGCcgC	GGG	3	0	0	No	control = 0	FALSE
	2	chr1:223900677	GctTCCCcaCTGCAGCACC	CGG	4	0.0003	0.0003	No	1	FALSE
	3	chr1:230561534	GAAcCCCTTCTaCAGCACCt	CGG	3	0.0185	0.01953	Yes	0.947261	FALSE
	4	chr2:133174786	tccTttCTTCTGCAGCACC	TGG	5	0	0	No	control = 0	FALSE
	5	chr2:242473665	GgAatCCcTCccCAGCACC	CGG	6	0	0	No	control = 0	FALSE
	6	chr3:10885901	cccTCCCTTCTGCAGgcaC	CGG	6	0	0	No	control = 0	FALSE
	7	chr3:35113165	GAATCCtaaCTGCAGCACC	AGG	3	0	0	No	control = 0	FALSE
	8	chr4:53092937	atATtCCcTCTGCAGCACC	AGG	4	0.0142	0.0144	No	0.986111	FALSE
	9	chr6:143382079	GAtTgCCaTCcGCAGCACC	TGG	4	0.00975	0	No	control = 0	Validated
	10	chr7:5013586	GtccCtCcTCcGCAGCACC	CGG	6	0.0002	0.0001	No	2	FALSE
	11	chr9:139891539	GttcCCCaTCTGCAGCACC	AGG	4	0.0001	0	No	control = 0	FALSE
	12	chr10:3151994	tctgtCCTTCTGCAGCACC	TGG	5	0	0.0001	No	0	FALSE
	13	chr10:37953200	GAgTCCCTcCTaCAGCACC	AGG	3	0.0275	0.0001	Yes	275	Validated
	14	chr10:43410031	GAgTCCCTcCTaCAGCACC	AGG	3	0.0541	0.0001	Yes	541	Validated
	15	chr10:73463136	GAATCCCaTCTcCAGCACC	AGG	2	0.0034	0.0001	Yes	34	Validated
	16	chr11:22647338	GAATCCCTTCTGCAGCACC	TGG	0	0.5437	0.0006	Yes	906.167	Validated
	17	chr11:47554037	GAATCCCTTCTaCAGCAtC	CTG	2	0	0	No	control = 0	FALSE
	18	chr11:66475045	GAAcaCCTTCTGCAGCtCC	AGG	3	0.0007	0	No	control = 0	FALSE
	19	chr12:2719895	cAcTCCCTTCTGCAGCACC	ATG	2	0.0001	0	No	control = 0	FALSE
	20	chr12:115467808	GggTCCCTTCTGCAGCcCC	TGG	3	0.0006	0.0004	No	1.5	FALSE
	21	chr13:109802140	aAATaCCTTCTGCAGtACC	AGG	3	0.0001	0.0002	No	0.5	FALSE
	22	chr13:114815604	GgAaCCCTTCcGCAGCACC	CAG	3	0.0001	0.0001	No	1	FALSE
	23	chr14:91806542	cAAatCCTTCaGCAGAGCC	CTG	4	0	0	No	control = 0	FALSE
	24	chr16:28615201	GctTCCCTTCTGCAGCcCC	AGG	3	0.0012	0.0011	Yes	1.09091	FALSE
	25	chr16:49671025	GAgTCCCTcCTGCAGCACC	TGA	2	0.0082	0	Yes	control = 0	Validated
	26	chr17:3980376	GAAcCCCcTCTGCAGCttC	TGG	4	0	0	No	control = 0	FALSE
	27	chr17:30452575	ctgctgCTTCTGCAGCACC	TGG	6	0	0	No	control = 0	FALSE
	28	chr17:34985068	GgtcCgCTTCTGCAGCACC	TGG	4	0	0	No	control = 0	FALSE
	29	chr17:39675789	GgAgtCCaTCTGCAGCACC	AGG	4	0.0002	0.0001	No	2	FALSE
	30	chr17:65709672	ttccCCCTTCTGCAGCcCC	TGG	5	0.0002	0	No	control = 0	FALSE
	31	chr17:78923978	GAggCCCcTCTGCAGCACC	AGG	3	0.0309	0.0001	Yes	309	Validated
	32	chr18:8707528	GAAcCCCgTCTGCAGCACC	AGG	2	0.2779	0.0005	Yes	555.8	Validated
	33	chr19:10929976	GtAaggCTTCTGCAGCACC	TGG	4	0	0	No	control = 0	FALSE
	34	chr19:39405599	ctgTCCCTTCTGCAGCtCC	AGG	4	0.0069	0.0052	No	1.32692	FALSE
	35	chr20:44903573	ccATCCCTaCTGCcagcaC	CAG	8	0	0	No	control = 0	FALSE
	36	chr20:61912779	acATCCCTTCTGCAGCtCC	CAG	3	0.0001	0.0001	No	1	FALSE
	37	chr22:26091104	cgtcCCCTTCTGCAGCACC	TCG	4	0.0001	0	No	control = 0	FALSE
	38	chr22:45871981	cccTCCCTcCTGCAGCACC	GGG	4	0	0	No	control = 0	FALSE
	39	chrX:86355180	ccATCCCTcCTGCAGCACC	AGG	3	0.0035	0.0002	Yes	17.5	Validated
	40	chrX:153002368	cAcTCCCTTCTGCAGCACC	TGC	2	0	0.0001	No	0	FALSE
